# Supplementary material for: Clinical Characterization of Emotional Dysregulation in Adults with and Without ADHD: A Cross-Sectional Multigroup Comparative Study
Source: Brain Sci. 2026 Apr 18;16(4):426. doi: 10.3390/brainsci16040426 (PMC13115240; doi:10.3390/brainsci16040426)
Supplement: Supplementary file 1 [file brainsci-16-00426-s001.zip]

Archive with 1 entries (1 files):
- brainsci-4234319-supplementary.pdf
